# Supplementary material for: The SecA motor generates mechanical force during protein translocation
Source: Nat Commun. 2020 Jul 30;11:3802. doi: 10.1038/s41467-020-17561-2 (PMC7393111; doi:10.1038/s41467-020-17561-2)
Supplement: Supplementary file 3 — Source Data [file 41467_2020_17561_MOESM3_ESM.xlsx]

## Sheet: Cover sheet
Source Data for Gupta et al., 2020
This workbook contains the relevant source data for main and supplementary figures.
The data provided here should enable complete replication of all analyses presented in the manuscript.

## Sheet: Figure 1
	Figure 1
	panel D				panel E				panel F
	time	RLU	fit		time	RLU	fit		time	RLU	fit
	0	250159	232352		0	128200	129129		0	182311	184562
	6.017	240693	233085		5.935	128200	129492		5.491	183000	184816
	12.017	240049	233873		11.952	129000	129882		11.509	182130	185097
	18.04	236172	234725		17.991	127000	130299		17.514	185674	185378
	24.032	235711	235636		23.997	131600	130739		23.547	187056	185662
	30.038	234942	236617		30.054	133100	131210		29.574	188175	185947
	36.044	235653	237671		36.03	132200	131704		35.558	185709	186232
	42.062	236831	238804		42.058	132700	132232		41.543	186933	186520
	48.098	238331	240021		48.057	133900	132790		47.556	188662	186811
	54.103	238085	241318		54.075	135700	133384		53.585	185826	187107
	60.107	237713	242705		60.082	134800	134012		59.597	187348	187405
	66.125	238057	244190		66.128	134400	134681		65.591	188089	187707
	72.129	240187	245771		72.14	136100	135386		71.648	187724	188016
	78.134	244926	247456		78.149	135800	136131		77.62	190041	188325
	84.147	253475	249251		84.175	136000	136921		83.627	189191	188642
	90.183	245865	251168		90.217	137200	137758		89.668	190922	188966
	96.194	250992	253194		96.221	137900	138635		95.667	193481	189294
	102.19	251804	255338		102.244	141500	139563		101.682	189876	189629
	108.194	255852	257612		108.301	140900	140546		107.699	189994	189972
	114.213	256653	260022		114.275	141000	141566		113.681	190803	190321
	120.235	261828	262570		120.287	142800	142646		119.692	193869	190680
	126.26	262156	265259		126.33	143900	143786		125.703	189635	191048
	132.271	262204	268086		132.31	143600	144970		131.735	192850	191428
	138.297	268239	271067		138.319	149900	146218		137.755	190169	191816
	144.32	275795	274198		144.337	146200	147526		143.768	190203	192215
	150.353	276938	277488		150.369	146200	148898		149.806	191257	192627
	156.365	280513	280924		156.416	150300	150337		161.876	192951	193487
	162.376	286770	284519		162.42	150700	151828		167.862	192509	193932
	168.382	288087	288272		168.435	154000	153386		173.877	195779	194394
	174.417	292757	292209		174.462	153500	155014		179.88	192091	194869
	180.423	297787	296291		180.44	156800	156694		185.894	195773	195359
	186.439	301496	300548		186.487	158100	158461		191.924	194791	195866
	192.481	305356	304991		192.511	161800	160290		197.958	194497	196390
	204.497	316175	314334		198.501	162800	162178		203.973	196370	196927
	210.512	321536	319263		204.549	169500	164153		209.988	197425	197482
	216.511	328000	324346		210.552	167400	166184		216	197183	198053
	222.521	328961	329605		216.581	167400	168294		222.048	199547	198646
	228.547	335041	335044		222.583	171200	170465		228.034	197000	199250
	234.541	343924	340616		228.621	171600	172720		234.039	198971	199874
	240.576	348041	346388		234.618	174000	175030		240.038	201026	200516
	246.571	357928	352280		240.63	175000	177416		246.053	201946	201178
	252.58	358968	358341		246.657	179000	179878		252.088	203031	201861
	258.607	365034	364573		252.649	181000	182394		258.088	201948	202559
	264.638	372000	370958		258.68	187000	184996		264.07	201982	203274
	270.635	379000	377452		264.719	187000	187670		270.112	202023	204016
	276.653	387965	384108		270.751	190000	190408		276.151	204000	204776
	282.658	394967	390884		276.751	193000	193197		282.151	207000	205551
	288.666	400033	397794		282.753	195000	196052		288.139	208980	206342
	294.683	407965	404839		288.782	199000	198984		294.16	206980	207158
	300.688	410000	411989		294.788	203000	201967		300.152	207018	207987
	306.711	421000	419275		300.805	203000	205016		306.196	210976	208843
	312.737	428964	426673		306.801	205000	208113		312.184	209000	209709
	318.736	433000	434139		312.822	211000	211280		318.217	211000	210599
	324.774	445034	441749		318.843	216000	214503		324.228	210978	211503
	330.788	449965	449419		324.867	219000	217781		330.263	214000	212428
	336.806	456962	457176		330.862	224000	221095		336.287	214023	213368
	342.824	466000	465009		336.909	227000	224487		342.286	215978	214320
	348.811	481966	472870		342.905	227000	227898		348.32	212973	215293
	354.819	478000	480822		348.923	233000	231367		354.325	217000	216277
	360.82	488970	488821		354.942	235000	234879		360.322	222977	217274
	366.843	493967	496899		360.91	238000	238401		366.329	219000	218285
	372.866	501032	505021		366.945	244000	242001		372.317	218983	219307
	378.867	513030	513150		372.966	246000	245628		378.375	219974	220354
	384.884	520905	521330		378.98	248000	249285		384.363	220019	221400
	390.882	525000	529510		384.987	252000	252968		390.38	221020	222462
	396.909	534000	537747		391.021	254000	256696		396.387	223942	223533
	402.909	544000	545959		397.021	260000	260429		402.391	224000	224614
	408.921	555974	554194		403.052	266000	264205		408.409	226000	225705
	414.95	566061	562452		409.068	267000	267992		414.405	224000	226801
	420.961	567944	570682		415.052	270000	271778		420.427	230986	227910
	426.984	571000	578919		421.075	274000	275604		426.459	227039	229027
	432.99	583973	587119		427.1	278000	279445		432.461	228969	230145
	439.001	598000	595304		433.103	281000	283284		438.488	232000	231273
	445.023	598974	603481		439.132	297000	287148		444.502	233984	232403
	451.043	607027	611627		445.144	291000	291009		450.509	234000	233536
	457.075	615000	619757		451.164	294000	294879		456.557	236981	234680
	463.086	624939	627822		457.2	297000	298762		462.546	237015	235816
	469.073	626979	635815		463.197	303000	302621		468.583	240000	236964
	475.094	661028	643808		469.232	307000	306502		474.599	240960	238109
	481.111	643976	651748		475.246	309000	310367		480.58	238991	239248
	487.119	654024	659630		481.252	315000	314221		486.593	239016	240394
	493.143	661978	667480		487.274	315000	318079		492.615	236988	241543
	499.178	668952	675288		493.266	320000	321908		498.63	240013	242689
	505.192	676024	683013		499.308	329000	325758		504.663	245987	243838
	511.219	688031	690693		505.326	329000	329581		510.673	245979	244980
	517.23	696970	698292		511.352	334000	333396		516.678	241009	246121
	523.236	703000	705820		517.365	333000	337187		522.714	245018	247264
	529.258	708000	713305		523.391	336000	340971		528.732	249982	248402
	535.286	716969	720731		529.372	344000	344708		534.756	246000	249538
	541.325	720928	728102		535.4	348000	348456		540.762	254000	250667
	547.339	729035	735374		541.444	355000	352194		546.802	251979	251799
	553.338	736000	742559		547.44	354000	355881		552.828	251952	252924
	559.35	746971	749688		553.439	361000	359548		558.836	252022	254042
	565.369	757970	756754		559.457	363000	363204		564.859	256000	255158
	571.378	757000	763737		571.498	370000	370447		570.874	252980	256267
	577.417	764027	770683		577.517	371000	374030		576.871	255983	257369
	583.412	773000	777506		583.554	376000	377598		582.874	255000	258467
	589.425	780961	784277		589.546	381000	381112		588.944	258019	259572
	595.44	789000	790977		595.588	384000	384629		594.92	262000	260654
	601.467	811000	797614		601.631	399000	388118		600.915	261990	261734
	607.481	799015	804165		607.665	391000	391574		606.939	261000	262814
	613.5	811974	810650		613.682	393000	394993		612.997	264000	263894
	619.509	811986	817052		619.711	396000	398390		618.974	269001	264954
	625.521	821017	823385		625.747	399000	401762		624.985	263998	266014
	637.569	834044	835857		631.772	403000	405099		631.018	267997	267072
	643.567	839987	841960		637.762	410000	408387		637.024	265004	268119
	649.58	855989	848005		643.824	409000	411684		643.05	269999	269164
	655.59	852990	853977		649.815	415000	414914		649.084	268014	270203
	661.61	857016	859889		655.812	421000	418117		655.1	274994	271233
	667.637	865000	865739		661.833	421000	421304		661.093	269000	272254
	673.65	870000	871505		667.861	421000	424465		667.083	271003	273267
	679.665	874988	877206		673.876	429000	427589		673.12	271003	274283
	691.679	893013	888385		679.896	428000	430685		679.148	277000	275290
	697.7	893972	893886		685.944	432000	433767		685.157	276000	276288
	703.714	902012	899315		691.923	436000	436784		691.189	276996	277284
	709.748	902985	904695		697.928	439000	439785		697.176	279001	278266
	715.763	912000	909994		709.948	446000	445704		703.167	276002	279243
	721.806	922000	915250		715.956	449000	448618		715.231	280003	281191
	727.788	922000	920390		721.993	448000	451518		721.252	283997	282154
	733.802	931983	925494		728.026	453000	454386		727.255	285000	283107
	739.834	930981	930550		734.006	460000	457201		733.31	286000	284063
	745.846	940016	935527		740.012	460000	460000		739.276	284000	284998
	751.846	940987	940432		746.056	463000	462788		751.359	285990	286875
	757.842	950000	945274		752.057	465000	465528		757.353	286004	287797
	763.848	960000	950062		758.059	470000	468240		763.345	292000	288712
	769.874	960000	954806		764.091	471000	470938		769.346	291002	289623
	775.911	969989	959499		770.111	476000	473603		775.363	292000	290530
	781.916	969009	964108		776.122	475000	476237		781.376	291000	291431
	787.935	969991	968672		782.124	481000	478840		787.407	296000	292329
	793.958	968988	973183		788.153	483000	481428		793.421	292003	293218
	799.968	978000	977627		794.202	484000	483997		799.439	293997	294102
	805.984	988000	982018		800.199	485000	486518		805.452	296002	294980
	812.002	998009	986352		806.218	488000	489023		811.491	295000	295855
	818.009	998984	990623		812.236	493000	491500		817.52	294000	296724
	824.041	997010	994859		818.245	491000	493949		823.507	299000	297580
	830.039	1007971	999017		824.279	497000	496382		829.508	296995	298433
	836.061	1005010	1003138		830.296	501000	498782		835.552	299002	299286
	842.093	1006013	1007214		836.308	503000	501155		841.553	301999	300128
	848.093	1016991	1011216		842.322	503000	503504		847.553	298011	300964
	854.105	1016000	1015174		848.315	507000	505821		853.602	299002	301801
	860.099	1026000	1019069		854.349	504000	508129		859.598	301997	302626
	866.142	1026000	1022945		860.356	511000	510402		865.636	305001	303450
	872.143	1025996	1026745		866.387	515000	512661		871.587	304000	304258
	884.179	1034004	1034219		872.407	520000	514891		877.641	304000	305074
	890.191	1046000	1037878		878.42	517000	517095		883.644	306000	305878
	896.196	1046000	1041484		884.435	516000	519277		889.643	306011	306675
	902.222	1054000	1045055		890.44	521000	521432		895.661	307013	307470
	908.246	1053996	1048577		902.506	525000	525694		901.692	312978	308261
	914.272	1053006	1052055		908.53	532000	527788		907.696	313000	309044
	920.3	1063992	1055487		914.54	531000	529855		913.729	312022	309824
	926.312	1063008	1058865		920.554	532000	531901		919.756	311000	310599
	932.316	1063993	1062194		926.569	533000	533925		925.785	312004	311369
	938.325	1072955	1065480		932.588	535000	535930		931.837	311998	312137
	944.347	1065056	1068730		938.591	539000	537907		937.821	310004	312891
	950.373	1073980	1071939		944.61	539000	539869		943.806	316992	313641
	956.394	1082023	1075101		950.637	547000	541812		949.824	311007	314389
	962.415	1083976	1078220		956.625	543000	543722		955.841	308060	315132
	968.434	1092000	1081295		962.68	541000	545632		961.864	316962	315871
	974.447	1092012	1084324		968.652	549000	547496		967.895	317002	316606
	980.48	1082984	1087325		974.668	553000	549354		973.918	318000	317335
	986.479	1102000	1090268		980.7	555000	551196		979.938	317000	318059
	992.482	1101992	1093170		986.685	553000	553004		985.989	322007	318781
	998.532	1101000	1096055		992.706	556000	554804		992.011	323992	319495
	1004.53	1101000	1098879		998.73	560000	556585		1003.99	324000	320900
	1010.54	1100990	1101668		1004.75	560000	558347		1010.03	325000	321603
	1016.59	1109983	1104434		1010.78	562000	560091		1016.03	324000	322294
	1022.57	1119011	1107130		1016.78	565000	561808		1022.05	323000	322984
	1028.59	1119975	1109808		1022.8	566000	563509		1028.08	324996	323671
	1034.6	1118037	1112439		1028.82	563000	565197		1034.07	323001	324348
	1040.64	1120984	1115051		1034.82	564000	566858		1040.1	323999	325025
	1046.64	1119972	1117610		1040.84	574000	568506		1046.11	325008	325696
	1052.66	1118014	1120144		1046.86	572000	570138		1052.15	327995	326365
	1058.68	1119000	1122641		1052.86	572000	571744		1058.13	328000	327023
	1064.69	1149000	1125093		1064.91	576000	574920		1064.18	326004	327684
	1070.71	1129000	1127511		1070.92	577000	576478		1070.2	329000	328337
	1076.75	1129000	1129910		1076.94	580000	578020		1076.18	331000	328982
	1082.76	1128976	1132262		1082.98	579000	579553		1082.21	329000	329627
	1088.79	1137035	1134589		1088.98	582000	581058		1088.26	332000	330271
	1094.79	1148976	1136865		1094.99	585000	582547		1094.26	333000	330904
	1100.81	1137014	1139117		1101.03	586000	584027		1100.32	330017	331539
	1106.82	1138000	1141337		1107.04	588000	585486		1106.29	333999	332161
	1112.81	1147990	1143517		1113.04	586000	586924		1112.33	332004	332785
	1118.83	1146988	1145673		1119.07	591000	588353		1118.31	334000	333399
	1124.86	1156000	1147798		1125.08	591000	589763		1124.31	334000	334012
	1130.87	1156009	1149884		1131.1	594000	591157		1130.34	334999	334623
	1136.89	1147000	1151948		1137.09	595000	592530		1136.34	334004	335227
	1142.9	1146981	1153977		1143.14	594000	593903		1142.35	340000	335827
	1148.91	1155015	1155976		1149.16	592000	595252		1148.39	338995	336425
	1154.94	1156987	1157950		1155.18	599000	596586		1154.4	339000	337017
	1160.98	1166000	1159897		1161.21	601000	597908		1160.41	337008	337605
	1166.97	1165991	1161798		1167.2	599000	599207		1166.46	342996	338193
	1172.97	1175000	1163672		1173.22	602000	600495		1172.47	337000	338772
	1178.99	1165000	1165520		1179.19	610000	601761		1178.49	340000	339349
	1185.01	1175000	1167343		1185.27	606000	603032		1184.51	338000	339922
	1191.03	1165000	1169138		1191.27	605000	604274		1190.5	339000	340488
	1197.03	1175000	1170903		1197.27	604000	605502		1196.52	342000	341053
	1203.05	1174991	1172641		1203.31	605000	606726		1202.55	344000	341614
	1209.07	1174010	1174354		1209.3	612000	607924		1208.53	344000	342168
	1215.08	1174992	1176038		1215.32	606000	609114		1214.55	343000	342721
	1221.11	1174000	1177700		1221.34	609000	610294		1220.56	342006	343268
	1227.12	1184000	1179332		1227.37	615000	611458		1226.59	344996	343814
	1233.13	1184000	1180933		1233.39	614000	612609		1232.6	344005	344356
	1239.15	1183992	1182512		1239.4	612000	613745		1238.63	345000	344894
	1245.16	1183000	1184067		1245.41	613000	614866		1244.65	347000	345427
	1251.18	1182990	1185597		1251.44	617000	615979		1250.65	350000	345956
	1257.2	1182015	1187102		1257.44	618000	617073		1256.67	347002	346482
	1263.22	1193991	1188582		1263.45	620000	618157		1262.73	347994	347008
	1269.23	1193010	1190033		1269.45	617000	619228		1268.71	346004	347523
	1275.26	1193984	1191467		1275.5	618000	620294		1274.73	347996	348038
	1281.26	1193012	1192869		1281.49	623000	621336		1280.73	347001	348549
	1287.3	1193983	1194256		1287.52	620000	622374		1286.75	350998	349057
	1293.34	1192978	1195623		1293.5	627000	623391		1292.77	350001	349561
	1299.36	1201976	1196958		1299.53	625000	624404		1298.8	349994	350063
	1305.36	1191000	1198269		1305.54	624000	625403		1304.84	351990	350562
	1311.37	1201017	1199559		1311.56	628000	626392		1310.86	348988	351055
	1317.4	1202023	1200828		1317.55	625000	627363		1316.86	350000	351543
	1323.42	1202953	1202076		1323.59	627000	628332		1322.89	352008	352031
	1329.42	1201000	1203295		1329.6	629000	629284		1328.89	353008	352512
	1335.44	1201000	1204500		1335.61	630000	630225		1334.94	353974	352994
	1341.43	1201000	1205678		1341.66	634000	631160		1340.94	353000	353469
	1347.47	1210984	1206841		1347.64	633000	632075		1346.93	352000	353940
	1353.48	1210020	1207978		1353.67	637000	632984		1352.95	355000	354409
	1359.49	1211000	1209093		1359.69	632000	633882		1359.01	355990	354878
	1365.51	1211000	1210190		1365.71	632000	634770		1364.97	353004	355336
	1371.52	1210982	1211266		1371.7	638000	635643		1370.97	355998	355794
	1377.52	1209986	1212321		1377.75	636000	636512		1377.04	359000	356253
	1383.53	1209024	1213357		1383.74	638000	637365		1383.05	355991	356705
	1389.55	1211000	1214376		1389.77	638000	638210		1389.01	355001	357150
	1395.56	1220986	1215373		1395.78	638000	639044		1395.03	354000	357597
	1401.6	1210021	1216357		1401.8	641000	639869		1401.07	360000	358042
	1407.6	1210967	1217317		1407.83	638000	640685		1407.07	360998	358479
	1413.62	1219000	1218260		1413.81	642000	641486		1413.1	357008	358916
	1419.62	1209000	1219181		1419.81	644000	642278		1419.12	359985	359350
	1425.61	1219008	1220085		1425.85	649000	643065		1425.13	359000	359780
	1431.63	1219994	1220971		1431.87	640000	643841		1431.12	361000	360204
	1437.65	1218991	1221842		1437.9	643000	644608		1437.13	359000	360627
	1443.66	1218019	1222692		1443.92	645000	645365		1443.13	363994	361047
	1449.67	1220000	1223526		1449.93	647000	646110		1449.15	363004	361464
	1455.68	1219993	1224342		1455.94	651000	646847		1455.15	361004	361877
	1461.69	1228004	1225141		1461.95	645000	647574		1461.21	361995	362291
	1467.71	1218996	1225923		1474.01	651000	649006		1467.2	366000	362698
	1473.73	1218000	1226692		1480.01	649000	649706		1473.2	362014	363102
	1479.78	1218014	1227447		1486.02	651000	650397		1479.24	364996	363506
	1491.79	1228986	1228896		1492.03	649000	651079		1485.23	362005	363903
	1497.82	1227000	1229597		1498.05	651000	651755		1491.27	363000	364301
	1503.85	1227020	1230283		1504.07	654000	652421		1497.28	367997	364694
	1509.86	1238986	1230948		1510.1	654000	653080		1503.32	365000	365086
	1515.86	1227010	1231598		1516.14	649000	653733		1509.32	365010	365472
	1521.87	1228991	1232236		1522.13	650000	654372		1515.33	366000	365856
	1527.9	1227000	1232861		1528.17	655000	655007		1521.38	365996	366240
	1533.92	1227011	1233470		1534.18	654000	655631		1527.37	367013	366617
	1539.94	1228000	1234065		1540.19	656000	656246		1533.36	367982	366992
	1545.97	1227971	1234647		1546.18	654000	656853		1539.41	366005	367367
	1552.04	1226023	1235217		1552.19	659000	657452		1545.43	369000	367738
	1558.02	1237019	1235764		1558.22	658000	658046		1551.48	373000	368107
	1564.05	1227957	1236300		1564.21	657000	658628		1557.47	368998	368470
	1570.07	1225956	1236825		1570.23	655000	659206		1563.55	370011	368835
	1576.09	1234067	1237333		1576.24	662000	659775		1569.52	370006	369192
	1582.1	1236549	1237825		1582.26	659000	660337		1575.55	371981	369549
	1588.11	1215505	1238304		1588.29	662000	660892		1581.57	366982	369903
	1594.12	1236954	1238770		1594.31	659000	661439		1587.59	365032	370255
	1600.15	1235022	1239224		1600.34	668000	661979		1593.6	374795	370603
	1606.17	1235955	1239664		1612.32	662000	663031		1605.63	371977	371292
	1612.19	1234041	1240092		1618.38	665000	663553		1611.64	372008	371631
	1618.19	1236000	1240506		1624.36	662000	664060		1617.67	370982	371970
	1624.2	1235982	1240907		1630.41	664000	664567		1623.71	371022	372307
	1630.22	1244983	1241296		1636.47	665000	665067		1629.7	371000	372638
	1636.24	1233946	1241671		1642.41	673000	665550		1635.71	372992	372968
	1642.28	1231050	1242039		1648.45	667000	666034		1641.73	372994	373296
	1648.27	1233058	1242392		1654.48	667000	666511		1647.72	372992	373620
	1654.28	1235968	1242734		1660.48	661000	666980		1653.81	372035	373946
	1660.3	1244017	1243062		1666.49	670000	667442		1659.77	373019	374263
	1666.34	1235000	1243380		1672.52	669000	667898		1665.8	373986	374581
	1672.33	1245000	1243684		1678.54	667000	668350		1671.8	375004	374895
	1678.36	1235000	1243979		1684.58	668000	668795		1677.83	376000	375208
	1684.36	1234989	1244263		1690.6	669000	669233		1683.83	378000	375518
	1690.37	1244010	1244535		1696.61	673000	669663		1689.88	375000	375827
	1696.39	1235000	1244796		1702.64	670000	670088		1695.86	375000	376131
	1702.4	1244990	1245046		1708.65	669000	670507		1701.86	375005	376433
	1708.42	1244000	1245284		1714.66	671000	670919		1713.9	378000	377032
	1714.45	1244000	1245511		1720.69	672000	671326		1719.96	379000	377330
	1720.46	1243980	1245727		1726.72	675000	671728		1725.96	375000	377623
	1726.49	1242011	1245934		1732.74	676000	672122		1731.96	379000	377914
	1732.48	1243000	1246129		1738.75	676000	672509		1738	378001	378203
	1738.49	1243000	1246314		1744.76	673000	672891		1743.98	375997	378488
	1744.54	1243010	1246491		1750.75	673000	673266		1749.98	379000	378772
	1750.55	1243987	1246656		1756.76	673000	673637		1756.04	379000	379055
	1756.56	1243008	1246812		1762.81	675000	674005		1762.05	381000	379334
	1762.57	1244000	1246959		1768.8	678000	674363		1768.06	377005	379612
	1768.57	1243993	1247095		1774.85	679000	674719		1774.09	380998	379888
	1774.57	1242999	1247222		1780.87	676000	675068		1780.06	382000	380158
	1780.62	1241992	1247341		1786.88	677000	675411		1786.07	379013	380429
	1786.63	1239020	1247450		1792.9	678000	675749		1792.12	379010	380699
	1792.63	1242981	1247550		1798.93	676000	676083		1798.15	376011	380966
	1798.65	1242022	1247641		1804.93	671000	676410		1804.16	378988	381231
	1804.66	1242981	1247722		1810.84	673000	676728		1810.19	379016	381494
	1810.68	1242000	1247795		1822.87	673000	677359		1816.18	380991	381752
	1816.68	1242036	1247860		1828.88	672000	677668		1822.19	382000	382010
	1822.68	1253966	1247913		1834.88	674000	677970		1828.18	382009	382264
	1828.72	1251040	1247955		1840.93	679000	678270		1834.18	384997	382518
	1834.71	1253000	1247989		1846.92	677000	678561		1840.23	382017	382770
	1840.75	1252988	1248014		1852.94	677000	678849		1846.19	385998	383017
	1846.78	1241978	1248034		1858.99	676000	679135		1852.27	384996	383267
	1852.78	1241033	1248048		1864.97	679000	679412		1858.29	381990	383512
	1858.78	1252984	1248051		1871	674000	679686		1864.27	383004	383754
	1864.8	1251983	1248044		1877	675000	679955		1870.28	378997	383996
	1870.83	1251019	1248029		1883.02	674000	680221		1876.31	382994	384236
	1876.82	1241985	1248009		1889.03	675000	680481		1882.34	385009	384474
	1882.84	1251014	1247981		1895.04	677000	680737		1888.33	382997	384708
	1888.85	1251986	1247943		1901.08	691000	680988		1894.35	385002	384941
	1894.87	1240021	1247900		1907.1	680000	681233		1900.36	385997	385172
	1900.91	1252000	1247849		1913.11	679000	681475		1906.38	385000	385402
	1906.91	1241987	1247791		1919.15	679000	681713		1912.44	384000	385630
	1912.93	1241000	1247728		1925.14	679000	681946		1918.46	386993	385856
	1918.96	1240987	1247657		1931.18	679000	682176		1924.43	385001	386078
	1924.97	1240000	1247580		1943.22	680000	682622		1930.51	384992	386302
	1930.97	1249987	1247493		1949.24	680000	682839		1936.51	385000	386522
	1936.98	1249022	1247397		1955.22	681000	683050		1942.47	393000	386736
	1943.01	1250989	1247294		1961.26	680000	683259		1948.47	385004	386952
	1949.03	1239988	1247186		1967.28	681000	683464		1954.52	387999	387166
	1955.05	1249027	1247071		1973.28	681000	683663		1960.55	388997	387379
	1961.06	1250979	1246948		1979.3	685000	683860		1966.55	383002	387589
	1967.08	1239011	1246820		1985.33	680000	684052		1972.56	384994	387798
	1973.09	1239983	1246688		1991.36	681000	684242		1978.6	393001	388005
	1979.09	1238006	1246550		1997.36	679000	684426		1984.59	387995	388208
	1985.1	1248995	1246403		2003.39	687000	684607		1990.59	387012	388411
	1991.14	1248026	1246247		2009.41	683000	684783		1996.6	384991	388612
	1997.15	1240980	1246087		2015.42	686000	684956		2002.63	387004	388812
	2003.15	1248015	1245921		2021.46	685000	685126		2008.66	390989	389011
	2009.17	1241988	1245749		2027.47	686000	685291		2014.68	388014	389206
	2015.18	1237008	1245574		2033.5	682000	685454		2020.67	389960	389400
	2021.2	1239000	1245392		2039.51	683000	685612		2026.68	387076	389592
	2027.22	1248000	1245202		2045.51	682000	685767		2032.7	389975	389783
	2033.22	1248004	1245004		2051.52	682000	685919		2038.74	386006	389973
	2039.25	1240000	1244802		2057.54	685000	686068		2044.73	389000	390160
	2045.24	1240000	1244598		2063.58	687000	686213		2050.72	390970	390345
	2051.27	1250000	1244384		2069.6	686000	686354		2056.72	393000	390528
	2057.29	1250994	1244162		2075.59	687000	686492		2062.78	390000	390712
	2063.32	1239000	1243938		2081.59	684000	686626		2068.82	392994	390893
	2069.34	1239000	1243710		2093.65	685000	686887		2074.8	389026	391071
	2075.36	1238983	1243477		2099.68	682000	687012		2080.86	391000	391250
	2081.38	1236004	1243239		2105.68	687000	687134		2086.87	393000	391425
	2087.39	1238002	1242996		2111.69	681000	687252		2092.88	389030	391599
	2093.41	1239006	1242747		2117.72	691000	687368		2098.91	390984	391772
	2099.41	1251000	1242492		2123.74	685000	687480		2104.9	390989	391942
	2105.41	1248011	1242228		2129.78	688000	687590		2110.91	391973	392112
	2111.44	1248997	1241959		2135.76	688000	687695		2116.9	395053	392279
	2117.45	1249000	1241685		2141.79	691000	687798		2122.94	393984	392445
	2123.46	1237012	1241409		2147.84	688000	687897		2128.96	399000	392609
	2129.48	1237000	1241130		2153.82	689000	687993		2134.96	390038	392771
	2135.48	1238983	1240847		2159.82	689000	688087		2141	393000	392934
	2141.49	1239000	1240558		2165.82	687000	688178		2147.01	391966	393093
	2147.52	1237004	1240265		2171.85	686000	688266		2152.98	396000	393250
	2153.55	1238000	1239966		2177.88	687000	688352		2159.03	392026	393408
	2159.55	1238000	1239664		2183.91	687000	688435		2165.05	395988	393563
	2165.58	1237000	1239356		2189.94	686000	688515		2171.06	393000	393717
	2171.6	1237999	1239044		2195.99	688000	688593		2177.1	392010	393870
	2177.61	1237005	1238728		2201.96	692000	688666		2183.12	395989	394021
	2183.64	1237000	1238407		2207.96	689000	688737		2189.11	394017	394170
	2189.65	1246002	1238079		2213.97	688000	688805		2195.14	397000	394318
	2195.68	1247005	1237744		2219.98	692000	688871		2201.18	393009	394464
	2201.68	1267999	1237401		2226.01	687000	688934		2207.2	393996	394610
	2207.73	1236988	1237054		2232	686000	688995		2213.2	395991	394753
	2213.73	1235000	1236713		2238.03	686000	689054		2219.22	395009	394895
	2219.75	1235005	1236366		2244.06	689000	689110		2225.22	402017	395035
	2225.77	1245995	1236013		2250.08	690000	689163		2231.24	392000	395174
	2231.79	1235008	1235656		2256.09	691000	689213		2237.26	392992	395312
	2237.8	1237996	1235297		2262.14	689000	689262		2243.26	395015	395448
	2243.82	1237000	1234935		2268.12	692000	689307		2249.29	398969	395583
	2249.82	1237000	1234569		2274.17	687000	689350		2255.31	397012	395716
	2261.88	1236000	1233823		2280.19	689000	689392		2261.31	397000	395848
	2267.9	1236000	1233444		2286.2	690000	689430		2267.35	400000	395980
	2273.91	1226000	1233066		2292.23	693000	689466		2273.38	394011	396109
	2279.95	1236999	1232681		2298.27	696000	689499		2279.41	397000	396238
	2285.95	1237000	1232293		2304.28	692000	689529		2285.41	397000	396364
	2291.95	1233019	1231901		2310.29	687000	689558		2291.46	397989	396491
	2297.97	1235983	1231505		2316.33	693000	689585		2297.44	396000	396614
	2303.97	1226000	1231108		2322.33	693000	689609		2303.44	392075	396737
	2309.99	1235008	1230707		2328.35	692000	689631		2309.51	393965	396860
	2316.02	1225000	1230302		2334.38	692000	689650		2315.49	399000	396980
	2322.03	1236982	1229894		2340.41	689000	689668		2321.5	396020	397099
	2328.05	1236010	1229480		2346.42	689000	689684		2327.53	395000	397217
	2334.09	1226000	1229064		2352.46	692000	689698		2333.53	396955	397334
	2346.11	1235013	1228225		2358.48	690000	689710		2339.54	398025	397449
	2352.14	1255000	1227793		2364.52	695000	689719		2345.56	396000	397563
	2358.16	1235000	1227357		2370.53	693000	689725		2351.59	398000	397676
	2364.18	1235000	1226923		2376.54	694000	689730		2357.64	396023	397788
	2370.2	1235991	1226486		2382.55	692000	689733		2363.65	396000	397899
	2376.22	1235010	1226047		2388.57	693000	689734		2369.67	397000	398008
	2382.22	1234012	1225605		2394.59	690000	689733		2375.7	401000	398116
	2388.24	1233826	1225159		2400.61	694000	689730		2381.71	397979	398222
									2387.7	396025	398327
									2393.73	398022	398432
									2399.75	396828	398535

## Sheet: Figure 2
	Figure 2
	panel D										panel E				panel F
	initial transitions			refolded, native-like			refolded, non-native				delta_L (nm)				F_unf (pN)
	delta_x (nm)	F_unf (pN)		delta_x (nm)	F_unf (pN)		delta_x (nm)	F_unf (pN)			initial	native-like			initial	native-like
	50.1216	19.6752		47.4588	18.2772		18.5659	7.46409			72.2616	69.6988			19.6752	18.2772
	45.7007	19.2196		46.7354	16.7134		14.3535	4.55084			66.2607	70.2954			19.2196	16.7134
	50.8743	35.7653		49.8746	28.2316		12.5585	4.94379			65.3043	66.6146			35.7653	28.2316
	38.5564	9.58112		48.3088	22.4484		10.4996	4.07279			70.5264	67.5588			9.58112	22.4484
	49.7641	36.8061		49.6215	21.899		18.7083	4.49417			63.6041	69.7715			36.8061	21.899
	52.2874	39.9535		52.6157	43.1602		20.9567	6.46063			66.0374	65.7457			39.9535	43.1602
	50.1505	33.4288		48.1463	21.7449		13.9656	4.02862			65.0605	67.8063			33.4288	21.7449
	46.8466	22.282		49.8939	24.9221		23.225	5.44177			65.6166	68.2539			22.282	24.9221
	54.2583	28.7857		48.4809	20.7173		23.0827	3.90014			72.2083	69.0409			28.7857	20.7173
	52.5843	36.3931		49.0497	19.7595		24.212	4.43112			67.3243	70.6397			36.3931	19.7595
	48.0605	30.8283		47.6831	20.8156		23.5246	5.22202			63.2005	67.8231			30.8283	20.8156
	48.3778	26.1486		47.8744	21.5282		28.6702	5.79761			65.5578	67.5744			26.1486	21.5282
	49.3922	27.5991		43.8984	14.023		17.2244	5.73463			66.2422	69.5884			27.5991	14.023
	44.0845	15.579		48.7577	20.7658		25.4479	9.01539			67.6645	69.3977			15.579	20.7658
	47.703	23.519		49.8736	23.8646		17.1242	4.91664			66.043	68.8336			23.519	23.8646
	54.1631	38.4328		49.5228	20.1501		15.2722	5.37208			68.7831	70.9828			38.4328	20.1501
	48.6	26.1009		50.6069	22.8382		13.6504	4.37428			65.88	70.5069			26.1009	22.8382
	46.1195	22.3156		47.7848	16.7507		23.5113	6.32187			64.5795	71.8348			22.3156	16.7507
	52.3816	32.4771		46.4771	18.3862		17.0894	4.56159			68.2816	68.1471			32.4771	18.3862
	52.762	57.1897		49.7524	21.0024		13.0664	4.571			63.722	70.6224			57.1897	21.0024
	48.6871	26.2086		51.5569	26.0795		17.1609	3.75843			65.9471	69.8969			26.2086	26.0795
	47.1365	22.2441		48.772	23.3752		41.3088	36.1596			66.0465	67.612			22.2441	23.3752
	48.0001	25.6791		50.9233	21.8066		21.2714	4.27062			65.2701	71.6733			25.6791	21.8066
	49.8353	24.4491		46.2498	14.4986		20.3048	5.81408			68.4353	72.5498			24.4491	14.4986
	50.571	28.3763		48.6305	17.6468		27.5605	6.55112			67.481	72.0805			28.3763	17.6468
	49.5583	30.1962		49.3017	23.836		19.1608	4.71338			65.3983	68.0617			30.1962	23.836
	46.58	18.7884		42.6865	9.36941		17.8059	4.16561			67.93	78.8465			18.7884	9.36941
	47.1754	17.8826		48.3107	19.2913		33.0495	7.66888			69.6754	69.9807			17.8826	19.2913
	46.9511	23.681		47.6005	21.5835		28.8573	10.481			64.9111	67.1505			23.681	21.5835
	50.8345	35.438		49.0268	23.302		15.261	3.84851			65.3445	68.0068			35.438	23.302
	47.7821	24.226		49.9729	20.8526		22.6405	4.68592			65.7421	71.0529			24.226	20.8526
	50.3473	34.9813		48.9435	37.7944		39.1211	23.4382			64.8573	62.3135			34.9813	37.7944
	49.1998	28.3556		42.6445	16.4823		13.7075	5.06219			65.6598	64.3945			28.3556	16.4823
	50.3601	35.3392		43.6213	11.5745		13.9324	4.02039			64.7701	73.9213			35.3392	11.5745
	50.5322	33.5051		47.0593	19.128		33.3311	7.43377			65.5322	68.3193			33.5051	19.128
	50.1901	30.258		45.8499	18.6443		19.2034	4.45833			66.2101	66.9899			30.258	18.6443
	43.9899	16.1342		48.2785	24.9048		20.7053	5.37221			66.8299	66.0585			16.1342	24.9048
	48.6533	31.8444		51.8071	32.1177		17.0965	4.61983			63.6233	67.6571			31.8444	32.1177
	41.5632	12.4586		45.6031	19.4176		16.9234	5.72746			68.5732	65.9531			12.4586	19.4176
	51.6432	24.2596		45.812	18.6267		26.5778	4.07929			71.0332	66.952			24.2596	18.6267
	45.1237	18.7288		50.0381	32.5043		12.8484	5.76321			65.8537	65.2181			18.7288	32.5043
	51.2082	34.6976		48.4677	18.5193		28.4871	29.1099			66.0482	70.9377			34.6976	18.5193
	48.4624	26.2799		50.0756	28.5484		9.6055	5.18604			65.6024	66.7456			26.2799	28.5484
	53.3406	44.9972		48.9979	31.3678		17.196	4.29946			66.2906	64.2379			44.9972	31.3678
	49.0952	27.0501		46.4907	18.5884		25.1862	6.15577			66.0952	67.9807			27.0501	18.5884
	51.7803	39.8499		49.2172	14.17		19.8606	5.34449			65.4203	77.7672			39.8499	14.17
	50.2139	31.3334		41.9136	14.2804		23.4684	4.97489			65.8439	66.0636			31.3334	14.2804
	48.1205	20.9797		42.0539	13.7448		29.0802	12.4533			68.3205	67.1039			20.9797	13.7448
	50.431	32.451		45.2645	15.8131		17.4541	5.00562			65.741	69.1645			32.451	15.8131
	49.355	29.631		41.1723	12.72		23.814	5.79677			65.345	67.4323			29.631	12.72
	49.9901	30.3215		42.3802	13.8023		28.0078	7.0699			65.9201	67.5302			30.3215	13.8023
	47.6109	28.0289		48.8113	28.4685		27.2795	7.69089			63.6709	65.0913			28.0289	28.4685
	50.0686	34.6507		45.8434	16.4132		24.3424	6.13761			64.5886	69.3134			34.6507	16.4132
	39.3999	9.62707		39.2476	8.54781		20.0925	4.65106			71.9199	75.6076			9.62707	8.54781
	47.3171	22.827		45.9824	13.2463		14.5605	5.20576			65.9271	74.2724			22.827	13.2463
	54.2936	52.0491		39.0638	10.7488		11.0457	3.445			66.2736	68.1138			52.0491	10.7488
	48.6831	27.3915		44.4644	17.2219		16.6892	4.47292			65.3831	66.3344			27.3915	17.2219
	49.3037	25.6163		51.6268	24.6162		19.7974	6.88318			67.0737	70.8068			25.6163	24.6162
	45.4654	23.7569		40.0938	12.0352		13.5505	4.86348			62.8154	66.9738			23.7569	12.0352
	52.0601	32.1656		41.9699	12.7008		10.6428	4.27808			67.9701	68.7699			32.1656	12.7008
	49.4718	26.8175		50.8759	35.1925		20.44	5.65908			66.7118	65.4759			26.8175	35.1925
	43.0549	17.3967		53.5558	42.0783		17.1213	4.31725			64.0549	67.1558			17.3967	42.0783
	50.9048	34.5198		49.7503	20.0422		18.5005	5.35921			65.7048	71.4003			34.5198	20.0422
	49.4157	31.4204		38.2473	10.0846		7.65494	4.33398			64.7657	68.4473			31.4204	10.0846
	49.9785	28.0567		47.527	19.1217		16.2627	8.25636			66.8285	68.997			28.0567	19.1217
	43.7282	19.9119		48.0053	23.3383		19.1933	4.80006			62.8582	66.5653			19.9119	23.3383
	50.8358	47.9824		49.2486	24.6763		15.5599	4.88498			62.6658	67.5086			47.9824	24.6763
	50.6875	32.0872		43.8207	19.8069		23.1671	7.54914			66.2075	63.0707			32.0872	19.8069
	50.0818	38.5797		46.4032	20.9986		11.7412	4.34191			63.5718	65.8732			38.5797	20.9986
	43.6498	15.6887		43.8332	16.1414		16.292	7.25887			66.8598	66.5832			15.6887	16.1414
	47.9898	31.0671		41.0622	9.59824		16.9834	4.74946			63.0198	75.0522			31.0671	9.59824
	50.6673	35.5275		40.092	10.1844		9.37538	4.71232			65.1073	71.452			35.5275	10.1844
	49.5402	27.4799		46.4009	19.3408		15.875	5.24725			66.5002	67.1709			27.4799	19.3408
	47.2976	31.3921		44.4383	18.6943		34.307	14.8964			62.0076	64.8883			31.3921	18.6943
	49.8449	35.2679		47.5796	19.0461		34.1038	10.3481			64.1249	69.1496			35.2679	19.0461
	47.3812	25.2983		48.3163	16.208		9.10955	5.03272			64.6212	73.3063			25.2983	16.208
	46.9165	20.5087		48.8547	25.5623		13.1004	4.25453			66.9665	66.4947			20.5087	25.5623
	51.9605	44.9537		43.6853	16.23		14.0581	6.15091			64.5805	66.2553			44.9537	16.23
	49.832	36.3534		40.3892	11.0972		14.6024	4.41575			63.812	69.5492			36.3534	11.0972
	46.8471	25.9537		42.4622	13.0359		26.6928	7.24486			63.5771	68.9622			25.9537	13.0359
	47.6691	28.4467		44.5867	14.9637		35.4773	12.6853			63.5791	69.2667			28.4467	14.9637
	48.4541	32.6302		50.5461	43.6575		18.8952	4.53659			63.1141	63.0661			32.6302	43.6575
	43.4157	15.6816		36.4214	9.48721		4.71479	6.36012			66.5057	66.9114			15.6816	9.48721
	50.3071	38.8435		45.3703	14.7898		28.2949	6.01657			63.7871	70.7303			38.8435	14.7898
	46.7937	20.4345		45.2546	27.9998		12.6201	5.12719			66.8537	60.5346			20.4345	27.9998
	47.9043	31.0011		41.4903	9.3328		8.40634	5.2405			62.9343	76.7703			31.0011	9.3328
	48.1893	39.9028		46.6431	16.02		16.1605	8.47175			60.8693	71.0031			39.9028	16.02
	48.997	26.5062		49.1598	22.3064		14.9921	8.32592			66.217	68.8398			26.5062	22.3064
	44.7472	21.837		45.832	16.7436		16.5536	7.02145			62.9572	68.902			21.837	16.7436
	46.3985	23.3095		44.9178	15.2499		13.0562	7.90548			64.3585	69.3778			23.3095	15.2499
	47.4297	22.5673		49.4694	37.104		13.5213	4.40079			66.2497	63.1494			22.5673	37.104
	40.3603	13.1408		47.7265	20.2708		13.8682	4.45412			65.3703	68.3165			13.1408	20.2708
				51.0548	30.8502		13.8255	4.5953				67.1248				30.8502
				46.5243	18.3425		18.1983	7.39332				68.2643				18.3425
				48.9788	27.7519		13.5021	8.55557				65.6188				27.7519
				49.1648	18.944		14.8968	4.07615				71.5448				18.944
				46.7663	19.5348		12.246	8.75534				67.5363				19.5348
				48.3191	20.8865		17.8448	8.97709				68.6791				20.8865
				47.8331	21.535		15.7212	4.49452				67.5131				21.535
				50.6979	33.6872		17.1711	6.47485				65.6979				33.6872
				43.313	14.1273		23.5825	5.81043				68.503				14.1273
				45.1512	21.2445		12.4043	5.04604				63.9212				21.2445
				47.0381	17.4586		16.6124	6.79188				69.9181				17.4586
				43.7829	11.7974		19.5531	8.25255				73.6629				11.7974
				46.5767	16.8911		12.8339	5.76052				69.8567				16.8911
				46.0294	13.3271		15.6374	7.33496				74.1994				13.3271
				47.7662	14.4936		16.8208	7.75019				74.9362				14.4936
				41.1911	9.18164		18.3024	5.71775				76.7711				9.18164
				48.4998	15.464		29.5651	7.39338				74.5998				15.464
				43.9288	15.7687		14.6067	8.25769				67.1788				15.7687
				47.4389	17.8285		13.1847	4.61034				70.1189				17.8285
				46.8001	22.3589		8.43621	4.47845				65.5001				22.3589
				42.9956	12.4354		15.3126	6.68211				70.9756				12.4354
				49.3661	34.5311		24.2705	5.47615				63.7161				34.5311
				48.4749	21.7489							68.2649				21.7489
				44.8039	18.5969							65.5039				18.5969
				46.9082	20.9129							66.6482				20.9129
				39.7028	14.8286							61.8428				14.8286
				47.8922	18.7697							69.8522				18.7697
				49.5388	25.3631							67.5288				25.3631
				46.6174	16.2423							70.6874				16.2423
				44.869	15.8312							68.539				15.8312
				44.4057	15.0604							68.8457				15.0604
				44.5276	15.2551							68.7676				15.2551
				48.315	30.5967							63.615				30.5967
				49.183	29.7234							65.083				29.7234
				40.3883	11.9427							67.6483				11.9427
				49.2152	27.1564							66.2052				27.1564
				37.4805	9.38558							69.1805				9.38558
				42.8169	13.3312							69.0069				13.3312
				45.0495	14.5763							70.5495				14.5763
				49.1519	24.6103							67.4119				24.6103
				47.103	12.328							78.003				12.328
				42.6046	14.4077							66.9646				14.4077
				53.7847	30.1027							71.0147				30.1027
				52.8129	40.4743							66.5829				40.4743
				49.4802	19.1358							71.8202				19.1358
				47.6594	18.9805							69.3194				18.9805
				46.953	24.7458							64.323				24.7458
				49.6321	21.1618							70.3321				21.1618
				43.0208	10.9825							74.3808				10.9825
				52.8958	31.8899							69.1558				31.8899
				51.8628	34.3474							66.9928				34.3474
				50.6067	21.9771							71.0967				21.9771

## Sheet: Figure 3
	Figure 3
	panel B		panel C		panel E		panel F
	delta_L (nm)		F_unf (pN)		delta_L (nm)		F_unf (pN)
	64.7403		53.9552		64.3987		53.3741
	65.4906		33.1062		63.4277		40.2883
	63.7949		45.2231		62.7897		62.2458
	64.1749		48.9612		62.3812		42.9567
	66.1601		54.7459		66.2643		48.4129
	64.4737		55.3958		61.4637		60.62
	67.9131		56.6933		63.4948		55.5209
	63.9395		36.0533		62.5662		51.9648
	65.7605		51.763		64.4775		43.9786
	64.5427		49.4824		63.3713		55.939
	64.0781		47.6941		66.202		53.7847
	64.9625		37.7588		64.1564		59.3303
	64.9118		42.745		65.7658		55.4912
	63.5719		48.9818		64.5458		55.7701
	65.2816		51.0458		63.0571		44.269
	63.3024		36.9716		63.3133		55.4224
	64.0538		37.7049		60.5816		50.3644
	67.0133		36.8054		63.5741		51.6345
	66.5522		38.2607		63.3996		48.3664
	62.7935		39.8777		62.4511		49.3022
	66.8379		48.8998		63.9847		58.5216
	64.7162		47.7912		62.7303		52.9162
	63.4502		41.5391		64.0898		52.6118
	63.805		51.658		63.5052		54.7316
	64.2727		43.7		64.5314		41.4863
	64.0723		36.5654		64.7376		59.8784
	61.6004		56.7425		62.0663		46.1853
	61.4568		43.4936		64.3284		44.6553
	66.319		48.4385		63.9877		50.2421
	61.3261		47.303		60.576		52.3145
	63.5168		53.2071		65.3529		47.0968
	61.5557		42.5614		64.5387		35.0094
	60.6696		52.3587		63.1752		49.6685
	68.2093		48.7652		62.512		58.5041
	64.8535		45.5506		63.5235		47.3308
	64.127		44.1339		64.8823		47.4632
	65.2867		38.0341		59.1918		58.5682
	62.3741		41.6487		63.1325		55.2418
	62.8009		43.2463		62.5569		62.7723
	61.5265		45.8462		62.6877		64.1341
	64.0197		45.9095		65.7025		34.7785
	64.2034		50.8897		62.3258		53.1702
	67.1807		43.9489		62.9365		63.6392
	60.392		42.4306		64.0205		54.3592
	62.9733		51.2464		63.1518		50.7728
	63.3423		47.4297		62.2754		41.8988
	62.9148		44.3421		64.5648		53.8172
					63.5853		50.7778
					63.9607		53.2201
					61.3709		63.5099
					64.3109		47.1647
					64.9085		33.616
					64.087		55.0877
					62.5131		55.0814
					63.7936		46.4141
					63.933		59.1553
					62.6406		57.9643
					63.7432		48.7175
					64.0585		46.4763
					64.0187		50.006
					62.3918		42.9862
					64.0869		52.3396

## Sheet: Figure 4
	Figure 4
	panel A			panel B
	F_unf (pN)			F_unf (pN)
	fast	slow		fast	slow
	53.9552	31.9064		53.3741	39.6684
	33.1062	39.4721		40.2883	38.9769
	45.2231	46.4718		62.2458	41.3223
	48.9612	40.5467		42.9567	43.3824
	54.7459	38.0933		48.4129	42.0896
	55.3958	25.7112		60.62	39.7224
	56.6933	36.3292		55.5209	46.0531
	36.0533	48.6347		51.9648	43.8959
	51.763	36.7034		43.9786	41.2987
	49.4824	43.6173		55.939	37.6289
	47.6941	29.9097		53.7847	37.973
	37.7588	32.4001		59.3303	36.3614
	42.745	31.8049		55.4912	35.0515
	48.9818	38.7283		55.7701	43.8763
	51.0458	39.0306		44.269	40.2057
	36.9716	35.1793		55.4224	50.0028
	37.7049	45.6816		50.3644	50.356
	36.8054	44.1858		51.6345	41.6106
	38.2607	29.4548		48.3664	46.8282
	39.8777	39.6607		49.3022	48.0325
	48.8998	33.4707		58.5216	40.0352
	47.7912	31.9225		52.9162	46.4944
	41.5391	42.8275		52.6118	48.9093
	51.658	46.0919		54.7316	37.1636
	43.7	38.0565		41.4863	39.8252
	36.5654	33.8618		59.8784	44.7692
	56.7425	42.642		46.1853	35.1624
	43.4936	32.3985		44.6553	44.184
	48.4385	43.9764		50.2421	38.7371
	47.303	32.0944		52.3145	35.567
	53.2071	42.7751		47.0968	43.7541
	42.5614	39.1859		35.0094	41.2822
	52.3587	36.4023		49.6685	37.6536
	48.7652	33.3787		58.5041	42.3036
	45.5506	25.4418		47.3308	34.148
	44.1339	34.6336		47.4632	47.7827
	38.0341	42.8682		58.5682	33.5452
	41.6487	27.8813		55.2418	36.3204
	43.2463	29.578		62.7723	34.9429
	45.8462	30.2202		64.1341	46.2858
	45.9095	30.7404		34.7785	43.52
	50.8897	35.8789		53.1702	41.5832
	43.9489	35.2381		63.6392	34.7115
	42.4306	39.2777		54.3592	40.3004
	51.2464	32.6034		50.7728	36.4439
	47.4297	46.9662		41.8988	45.5575
	44.3421	39.8817		53.8172	39.708
		39.8565		50.7778	35.2284
		34.9647		53.2201	38.5821
		31.4416		63.5099	43.8044
		42.713		47.1647	32.0117
		39.6212		33.616	37.1899
		37.5576		55.0877	41.4366
		41.015		55.0814	47.8828
		40.9297		46.4141	45.9486
		36.2568		59.1553	36.9393
		33.8923		57.9643	43.642
		38.8268		48.7175	46.888
		51.2116		46.4763	42.9803
		33.3905		50.006	43.512
		41.6702		42.9862	52.5392
		38.4597		52.3396	42.5711
					42.4181
					40.4569
					45.0879
					39.2225
					36.3748
					39.1953
					33.9242
					40.4517
					33.45
					39.074
					33.2127

## Sheet: Suppl. Fig. S1
	Suppl. Fig. S1
	A. Loop formation of pOA-mDHFR as visualized via SDS-PAGE, Coomassie stained.
	Lane	1	2	3	4	5	6	7	8
	beta-mercaptoethanol	-	+	-	+	-	+	-	+
	Copper/Phenanthroline	-	-	+	+	-	-	+	+
	Lane 1-4 are shown in Supplementary Figure S1A and the method used to make this product is described in the methods. Lanes 5-8 were under different oxidizing conditions that were not used in the manuscript.
		B. Autoradiogram of protease protection translocation assay of S35 labeled pOA-mmDHFR	Autoradiogram of protease protection translocation assay of S35 labeled pOA-mmDHFR
		Lane	1	2	3	4	5	6	7
		DTT	-	+	+	+	+	+	+
		ATP	+	-	+	+	+	+	+
		TIME (min)	15	15	0	2	5	8	15

## Sheet: Suppl. Fig. S3
	Suppl. Fig. S3
	time	RLU	fit
	-2802.89	26200	29176.8
	-2796.95	27200	30539.4
	-2790.92	29900	31960.1
	-2784.93	32500	33409.3
	-2778.9	34000	34905.6
	-2772.91	36500	36427.7
	-2766.92	38100	37987
	-2760.89	40200	39589.9
	-2754.86	39300	41227.7
	-2748.87	40900	42889.8
	-2742.82	45200	44601
	-2736.83	44900	46325.4
	-2730.79	50800	48098.1
	-2724.78	52500	49888.8
	-2718.74	49500	51719.6
	-2712.76	53800	53560.5
	-2706.72	57100	55442.3
	-2700.69	57800	57351
	-2694.67	59500	59280.3
	-2688.64	61600	61234.4
	-2682.62	65800	63207.5
	-2676.62	64300	65197.9
	-2670.58	66900	67217.4
	-2664.56	70400	69247.6
	-2658.53	71500	71301.1
	-2652.51	75000	73366.7
	-2646.5	78000	75441.3
	-2640.47	79300	77533.3
	-2634.48	80400	79627.1
	-2628.44	82800	81746.4
	-2622.43	86700	83865.8
	-2616.44	88600	85986.2
	-2610.43	89000	88121.4
	-2604.39	90000	90268.6
	-2598.37	95000	92416.2
	-2592.33	95000	94574.6
	-2586.35	97000	96710.5
	-2574.34	102000	101006
	-2568.29	105000	103172
	-2562.29	105000	105315
	-2556.28	107000	107458
	-2550.26	111000	109604
	-2544.25	113000	111740
	-2538.23	116000	113874
	-2532.2	117000	116004
	-2526.17	119000	118129
	-2520.15	122000	120242
	-2514.14	123000	122344
	-2508.1	123000	124444
	-2502.1	128000	126523
	-2496.09	130000	128600
	-2490.07	132000	130664
	-2484.05	132000	132719
	-2478.01	135000	134771
	-2472.02	137000	136791
	-2466.01	137000	138809
	-2459.99	141000	140814
	-2453.95	143000	142814
	-2447.96	144000	144788
	-2441.94	147000	146754
	-2435.91	146000	148712
	-2429.91	147000	150644
	-2423.89	153000	152572
	-2417.87	154000	154483
	-2411.87	155000	156374
	-2405.88	160000	158250
	-2399.87	159000	160116
	-2393.85	162000	161970
	-2387.83	163000	163808
	-2381.84	166000	165627
	-2375.81	167000	167438
	-2369.78	167000	169237
	-2363.76	170000	171018
	-2357.76	171000	172779
	-2351.7	174000	174541
	-2345.7	177000	176271
	-2339.68	178000	177992
	-2333.67	176000	179697
	-2327.66	181000	181386
	-2321.68	182000	183055
	-2315.62	184000	184730
	-2309.6	184000	186378
	-2303.59	183000	188010
	-2297.56	187000	189633
	-2291.57	190000	191231
	-2285.57	193000	192818
	-2279.54	192000	194399
	-2273.5	195000	195966
	-2267.49	195000	197514
	-2261.48	197000	199048
	-2255.46	196000	200571
	-2249.45	198000	202079
	-2243.46	201000	203567
	-2237.43	203000	205049
	-2231.44	204000	206511
	-2225.41	204000	207970
	-2219.43	204000	209404
	-2213.36	209000	210843
	-2207.32	207000	212265
	-2201.32	214000	213664
	-2195.43	214000	215026
	-2189.41	218000	216403
	-2183.4	219000	217766
	-2177.35	218000	219125
	-2171.36	220000	220460
	-2165.35	225000	221785
	-2159.33	225000	223102
	-2153.3	224000	224409
	-2147.28	227000	225701
	-2141.25	228000	226983
	-2135.24	227000	228250
	-2129.21	229000	229509
	-2123.18	232000	230757
	-2117.18	231000	231988
	-2111.14	233000	233215
	-2105.14	235000	234421
	-2099.11	233000	235624
	-2093.1	240000	236811
	-2087.07	237000	237990
	-2081.08	240000	239153
	-2075.06	238000	240310
	-2069.03	244000	241456
	-2063.02	241000	242589
	-2057	244000	243714
	-2050.98	246000	244827
	-2044.96	246000	245932
	-2038.95	248000	247022
	-2026.92	250000	249177
	-2020.91	251000	250239
	-2014.91	250000	251288
	-2008.85	252000	252338
	-2002.83	253000	253372
	-1996.83	252000	254393
	-1990.82	255000	255405
	-1984.78	254000	256412
	-1978.76	257000	257408
	-1972.73	260000	258395
	-1966.72	258000	259370
	-1960.72	261000	260334
	-1954.7	263000	261291
	-1948.68	262000	262239
	-1942.67	264000	263177
	-1936.67	264000	264106
	-1930.65	267000	265028
	-1924.64	262000	265940
	-1918.63	270000	266842
	-1912.63	268000	267736
	-1906.61	267000	268623
	-1900.61	271000	269499
	-1894.57	271000	270372
	-1888.55	273000	271234
	-1882.52	272000	272089
	-1876.5	272000	272934
	-1870.49	272000	273770
	-1864.48	275000	274598
	-1858.46	273000	275419
	-1852.42	274000	276236
	-1846.41	281000	277039
	-1840.4	277000	277835
	-1834.39	277000	278624
	-1828.37	278000	279406
	-1822.38	279000	280178
	-1816.36	279000	280945
	-1810.33	281000	281706
	-1804.32	282000	282457
	-1798.32	281000	283199
	-1792.3	284000	283936
	-1786.3	285000	284664
	-1780.29	286000	285386
	-1774.27	287000	286102
	-1768.25	289000	286810
	-1762.24	287000	287511
	-1756.22	285000	288206
	-1750.2	284000	288894
	-1744.21	292000	289572
	-1738.17	290000	290249
	-1732.15	292000	290917
	-1726.13	289000	291577
	-1720.14	293000	292229
	-1714.11	293000	292878
	-1708.08	295000	293520
	-1702.08	294000	294153
	-1696.08	295000	294780
	-1690.05	294000	295403
	-1684.06	290000	296016
	-1678.05	296000	296626
	-1672.06	299000	297226
	-1665.99	297000	297828
	-1659.99	296000	298418
	-1653.98	299000	299002
	-1647.97	298000	299581
	-1641.96	303000	300154
	-1635.94	299000	300722
	-1629.9	301000	301285
	-1623.89	300000	301840
	-1617.87	307000	302391
	-1611.82	305000	302938
	-1605.85	305000	303472
	-1599.85	307000	304004
	-1593.91	307000	304525
	-1587.89	305000	305047
	-1581.89	309000	305563
	-1575.87	304000	306075
	-1569.87	305000	306579
	-1563.85	307000	307081
	-1557.81	310000	307578
	-1545.8	304000	308552
	-1539.77	311000	309033
	-1533.76	310000	309507
	-1527.77	313000	309975
	-1521.75	316000	310440
	-1515.72	313000	310900
	-1509.69	310000	311356
	-1503.69	314000	311806
	-1497.67	318000	312251
	-1491.64	315000	312692
	-1485.65	316000	313126
	-1479.65	321000	313556
	-1473.6	316000	313984
	-1467.59	314000	314406
	-1461.59	316000	314822
	-1455.57	315000	315235
	-1449.55	319000	315643
	-1443.54	317000	316047
	-1437.49	317000	316448
	-1431.52	327000	316840
	-1425.5	320000	317230
	-1419.48	317000	317616
	-1413.47	321000	317999
	-1407.46	320000	318376
	-1401.44	322000	318749
	-1395.42	327000	319118
	-1389.4	322000	319483
	-1383.39	325000	319844
	-1377.35	324000	320202
	-1371.33	326000	320554
	-1365.33	322000	320902
	-1359.31	326000	321248
	-1353.3	322000	321588
	-1347.28	323000	321925
	-1341.27	321000	322258
	-1335.22	324000	322590
	-1329.21	326000	322915
	-1323.22	329000	323236
	-1317.19	327000	323554
	-1311.17	328000	323869
	-1305.15	328000	324180
	-1299.14	328000	324486
	-1293.12	328000	324790
	-1287.11	327000	325090
	-1281.08	327000	325387
	-1275.06	327000	325680
	-1269.03	331000	325970
	-1263	327000	326256
	-1257.01	329000	326538
	-1250.99	327000	326817
	-1244.98	332000	327093
	-1238.96	330000	327365
	-1232.94	329000	327634
	-1226.91	329000	327901
	-1220.9	331000	328163
	-1214.89	328000	328422
	-1208.87	330000	328679
	-1202.86	329000	328932
	-1196.86	332000	329182
	-1190.84	330000	329429
	-1184.8	331000	329674
	-1178.82	334000	329913
	-1172.8	334000	330150
	-1166.75	327000	330386
	-1160.74	334000	330619
	-1154.7	330000	330848
	-1148.68	333000	331075
	-1142.65	335000	331298
	-1136.68	331000	331516
	-1130.65	335000	331734
	-1124.64	334000	331948
	-1118.63	333000	332159
	-1112.63	335000	332367
	-1106.63	333000	332573
	-1100.6	334000	332777
	-1094.57	332000	332978
	-1088.58	337000	333175
	-1082.54	339000	333370
	-1076.53	334000	333562
	-1070.52	332000	333753
	-1064.52	337000	333939
	-1058.5	339000	334124
	-1052.48	336000	334306
	-1046.44	337000	334487
	-1040.45	334000	334663
	-1034.43	334000	334838
	-1028.42	334000	335011
	-1022.43	336000	335180
	-1016.38	335000	335348
	-1010.39	341000	335513
	-1004.37	337000	335675
	-998.367	336000	335835
	-992.441	333000	335991
	-986.442	336000	336147
	-980.432	335000	336301
	-974.422	336000	336452
	-968.41	333000	336602
	-962.371	336000	336750
	-956.326	338000	336895
	-950.332	338000	337037
	-944.283	335000	337178
	-938.31	336000	337316
	-932.304	334000	337452
	-926.262	335000	337587
	-920.241	336000	337719
	-914.245	337000	337848
	-908.225	335000	337976
	-902.175	339000	338103
	-896.178	336000	338226
	-890.172	337000	338348
	-884.16	339000	338467
	-878.127	337000	338585
	-872.119	337000	338700
	-866.11	339000	338814
	-860.099	336000	338926
	-848.082	338000	339143
	-842.096	335000	339249
	-836.041	338000	339354
	-830.018	337000	339456
	-824.028	337000	339557
	-817.983	339000	339656
	-811.958	336000	339753
	-805.947	338000	339848
	-799.918	339000	339942
	-793.921	341000	340033
	-787.91	340000	340123
	-781.929	334000	340210
	-775.886	340000	340298
	-769.876	337000	340382
	-763.862	337000	340466
	-757.862	340000	340547
	-751.825	342000	340627
	-745.813	339000	340705
	-739.763	345000	340781
	-733.773	338000	340855
	-727.755	342000	340929
	-721.719	340000	341000
	-715.719	340000	341070
	-709.705	341000	341139
	-703.689	341000	341206
	-697.657	334000	341272
	-691.623	340000	341336
	-685.604	339000	341399
	-679.59	337000	341460
	-673.57	340000	341519
	-667.549	339000	341577
	-661.532	340000	341634
	-655.547	337000	341689
	-649.511	341000	341744
	-643.498	339000	341796
	-637.496	337000	341847
	-631.461	336000	341898
	-625.439	339000	341946
	-619.431	340000	341993
	-613.418	339000	342039
	-607.392	341000	342083
	-601.377	337000	342126
	-595.383	343000	342168
	-589.374	337000	342208
	-583.355	343000	342247
	-577.34	339000	342285
	-571.344	338000	342321
	-565.305	337000	342357
	-559.3	341000	342391
	-553.277	337000	342424
	-547.244	338000	342456
	-541.244	309000	305322
	-535.294	310000	305356
	-529.31	309000	305388
	-523.268	311000	305420
	-517.243	308000	305451
	-511.242	310000	305481
	-505.203	309000	305510
	-499.203	308000	305538
	-493.179	309000	305566
	-487.162	311000	305592
	-481.132	309000	305616
	-475.13	306000	305641
	-469.117	310000	305664
	-463.078	308000	305686
	-457.083	307000	305708
	-451.071	308000	305728
	-445.048	307000	305748
	-439.05	306000	305767
	-433.054	308000	305784
	-427.021	308000	305801
	-420.987	306000	305818
	-414.981	313000	305833
	-408.976	311000	305846
	-402.959	305000	305860
	-396.941	308000	305872
	-390.933	304000	305884
	-384.913	309000	305895
	-378.89	309000	305906
	-372.865	306000	305915
	-366.84	310000	305924
	-360.841	311000	305932
	-354.808	309000	305939
	-348.792	306000	305946
	-342.79	309000	305952
	-336.777	306000	305958
	-330.751	310000	305963
	-324.718	308000	305967
	-318.724	307000	305971
	-312.691	306000	305975
	-306.67	306000	305978
	-300.645	305000	305982
	-294.64	306000	305985
	-288.631	307000	305988
	-282.593	307000	305991
	-276.602	308000	305994
	-270.587	304000	305997
	-264.565	310000	306001
	-258.568	308000	306005
	-252.543	303000	306010
	-246.519	308000	306015
	-240.489	308000	306021
	-234.467	302000	306029
	-228.486	305000	306039
	-222.45	304000	306051
	-216.443	306000	306065
	-210.423	308000	306081
	-204.415	306000	306100
	-198.393	306000	306123
	-192.372	305000	306149
	-186.347	305000	306181
	-180.329	304000	306217
	-174.318	304000	306258
	-168.298	303000	306306
	-162.305	305000	306361
	-156.275	305000	306424
	-150.26	304000	306495
	-144.24	302000	306576
	-138.24	310000	306667
	-132.221	302000	306770
	-126.205	313000	306886
	-120.226	307000	307015
	-114.211	303000	307161
	-108.191	305000	307325
	-102.171	305000	307507
	-96.159	303000	307710
	-90.144	304000	307934
	-84.147	304000	308183
	-78.122	303000	308458
	-72.111	304000	308762
	-66.109	301000	309096
	-54.085	301000	309866
	-48.055	303000	310309
	-42.07	305000	310789
	-36.062	304000	311315
	-30.047	303000	311889
	-24.029	305000	312514
	0	247000	240300
	17.93	238000	242625
	35.949	244000	245511
	53.937	243000	249026
	71.964	248000	253273
	89.988	255000	258331
	107.996	259000	264283
	126.003	270000	271212
	144.039	278000	279202
	162.06	290000	288292
	180.077	301000	298530
	198.088	312000	309936
	216.102	325000	322522
	234.127	342000	336277
	252.131	357000	351137
	270.144	372000	367070
	288.169	389000	384003
	306.179	403000	401819
	324.209	426000	420446
	342.218	443000	439724
	360.24	466000	459567
	378.245	481000	479820
	396.278	501000	500411
	414.282	521000	521154
	432.298	538000	541986
	450.299	564000	562771
	468.332	578000	583469
	486.319	600000	603912
	504.371	619000	624153
	522.349	641000	643977
	540.37	661000	663468
	558.377	680000	682524
	576.406	695000	701158
	594.427	719000	719314
	612.442	734000	736982
	630.437	751000	754142
	648.475	767000	770852
	666.473	785000	787033
	684.499	798000	802751
	702.519	817000	817979
	720.547	832000	832736
	738.583	847000	847029
	756.607	859000	860854
	774.621	879000	874219
	792.637	887000	887144
	810.656	899000	899647
	828.695	919000	911741
	846.707	926000	923404
	864.718	935000	934670
	882.765	944000	945571
	900.739	954000	956051
	918.751	972000	966177
	936.782	983000	975944
	954.803	983000	985362
	972.83	1003000	994440
	990.844	1001000	1003175
	1008.85	1008000	1011586
	1026.88	1018000	1019690
	1044.9	1030000	1027481
	1062.92	1040000	1034962
	1080.93	1039000	1042151
	1098.96	1047000	1049066
	1116.97	1058000	1055693
	1134.98	1057000	1062047
	1152.99	1066000	1068143
	1171.01	1076000	1073981
	1189.04	1075000	1079569
	1207.07	1085000	1084917
	1225.07	1094000	1090009
	1243.06	1094000	1094869
	1261.09	1094000	1099523
	1279.08	1101000	1103951
	1297.11	1113000	1108162
	1315.13	1112000	1112163
	1333.16	1121000	1115963
	1351.18	1120000	1119560
	1387.18	1120000	1126206
	1405.24	1132000	1129266
	1423.25	1129000	1132137
	1441.25	1128000	1134843
	1459.26	1139000	1137379
	1477.28	1139000	1139749
	1495.28	1138000	1141966
	1513.31	1138000	1144039
	1531.32	1148000	1145953
	1549.31	1147000	1147717
	1567.32	1157000	1149334
	1585.35	1146000	1150820
	1603.36	1145000	1152186
	1621.38	1155000	1153416
	1639.36	1154000	1154511
	1657.4	1156000	1155489
	1675.42	1155000	1156350
	1693.44	1165000	1157088
	1711.46	1163000	1157704
	1729.5	1164000	1158213
	1747.52	1163000	1158618
	1765.52	1162000	1158921
	1783.53	1163000	1159125

## Sheet: Suppl. Fig. S5
	Suppl. Fig. S5
	F_unf (pN) (simulated)
	panel C	panel D	panel E
	36.0104	55.6967	42.2339
	41.3405	49.356	31.8783
	38.4889	59.1158	36.1845
	30.8769	39.4	53.3736
	24.0404	50.7596	44.0025
	27.842	53.0808	38.6051
	42.4476	34.1161	49.5704
	38.7214	55.1695	37.0167
	36.1651	50.6621	17.4792
	30.319	55.3062	29.3387
	34.5218	42.3504	36.6295
	32.4759	38.2951	41.8842
	37.3846	51.5006	19.1431
	44.8387	58.7054	26.8653
	33.3053	37.9657	35.4882
	34.8696	48.9078	36.3006
	37.4814	43.9636	30.6075
	41.8454	49.2391	38.799
	30.3959	44.0997	28.3214
	40.5058	48.109	38.1594
	17.8707	50.7206	18.3377
	44.4108	40.6029	35.4882
	33.4983	41.457	39.4388
	38.8378	55.1304	28.9546
	41.0105	47.3105	38.3726
	24.2498	47.9142	31.1272
	42.2533	52.3394	31.9747
	39.8073	42.9722	40.6223
	36.1845	39.8655	38.5276
	31.1464	43.3998	21.4034
	43.5942	50.0577	44.4303
	35.9136	52.8467	33.4983
	42.1173	56.4975	33.2281
	26.3679	55.5991	42.7196
	36.3973	34.9276	33.7299
	42.875	51.2861	33.2667
	31.416	38.0238	39.1867
	42.2144	32.9773	42.3699
	34.9662	46.4343	22.5774
	38.2369	48.1869	38.799
	40.467	47.5247	33.1316
	38.2563	46.4538	32.4373
	39.9237	41.3017	31.7049
	39.8073	50.9936	35.5655
	39.3419	39.3419	25.0311
	27.4013	46.7264	53.3736
	39.148	44.8387	29.7614
	44.2358	51.5981	33.8651
	40.1953	49.5119	35.3528
	36.0491	51.5201	32.2638
	31.8591	49.7458	40.0401
	38.6633	53.0808	41.6123
	25.3555	47.0184	42.4864
	34.9855	34.29	28.7819
	36.0684	43.9052	32.206
	41.1269	58.0019	37.036
	42.5253	48.7324	8.9185
	33.7299	45.5975	29.8191
	37.3459	48.6545	30.4536
	35.2755	54.1738	40.564
	45.7337	48.9857	35.8363
	30.4921	50.4866	53.2174
	38.0238	38.0044	39.9043
	42.8945	45.9283	21.101
	41.0105	52.9052	33.7299
	34.0196	51.6762	44.8193
	34.8502	46.7653	21.4223
	42.0979	33.9423	39.0316
	42.9528	47.4857	38.7408
	33.7492	50.5451	34.599
	36.5328	50.3306	42.7779
	37.0554	45.6753	37.8882
	25.2791	46.2008	43.8858
	30.0113	54.1738	37.2103
	47.0379	40.1371	56.478
	37.9657	45.4223	30.646
	38.2563	54.7204	30.6268
	30.4344	55.6186	36.765
	32.958	49.2781	38.9153
	25.1265	38.0819	26.5592
	29.3771	53.8029	27.4588
	35.0822	49.9407	40.6223
	38.4501	56.2826	27.478
	35.875	43.3026	37.7526
	19.5374	43.808	41.2434
	36.6876	48.0701	38.4889
	35.875	44.1775	31.1849
	29.7614	35.3335	37.3846
	30.8	49.8628	35.8943
	35.1788	51.6567	29.55
	39.5552	50.0967	49.8628
	47.9921	51.5006	29.9152
	28.2255	47.0768	37.6945
	36.3586	53.842	39.051
	26.1003	41.4376	38.1982
	39.9625	51.5591	41.5541
	28.0529	46.3176	43.6136
	28.5324	44.3525	32.5144
	30.8577	37.1522	54.369
	35.8363	54.4666	40.6805
